# Supplementary material for: Systematic review of Aboriginal and Torres Strait Islander peoples’ experiences and supportive care needs associated with cancer
Source: BMC Public Health. 2024 Feb 20;24:523. doi: 10.1186/s12889-024-18070-3 (PMC10877816; doi:10.1186/s12889-024-18070-3)
Supplement: Supplementary file 1 — Additional file 1: Table S1. Bibliographic table of included studies. [file 12889_2024_18070_MOESM1_ESM.xlsx]

## Sheet: Bibliographic table 
Table S1. Bibliographic table of included studies.
Author	Year	Title	Is it peer reviewed (Y/N)	Focus of the Paper	Methods used	Participants	Findings	Type of study
Celia McMichael, Maureen Kirk, Lenore Manderson,Elizabeth Hoban and Helen Potts	2000	Indigenous women’s perceptions of breast cancer diagnosis and treatment in Queensland	Yes	study explored the issues and factors (social, structural and personal) that affect screening, diagnosis, treatment and post-treatment care among Indigenous women diagnosed with breast cancer in Queensland.	Data were obtained via interviews, case histories and focus group discussions and analysed according to region, disease stages and key themes.	Total 101 Indigenous women and 85 health service providers, counsellors and support workers participated in the study	Study identified multiple factors like personal history of health services, dissemination of mammography information, treatment costs and personal support were associated with Indigenous women’s willingness to participate in BSE, screening mammograms, and receive and complete treatment.	Qualitative study
Celia McMichael, Maureen Kirk, Lenore Manderson,Elizabeth Hoban and Helen Potts	2003	Ovarian cancer in Western Australia (1982-98): incidence, mortality and survival	Yes	Study investigated the trends in incidence and cancer deaths and survival for women diagnosed with ovarian cancer in Western Australia	Data were sourced from Western Australia State Cancer Registry, King Edward Memorial Hospital (Perth, WA). Sociodemographic data were obtained from Australian Bureau of Statistics. Poisson regression model was used to analyse the age-period and age-cohort data . Survival was estimated using the Kaplan-Meier method and Cox proportional hazards regression was used to evaluate the relative risk of d…	Total 1,336 Indigenous women diagnosed with ovarian caner were included in the final analysis	Advanced stage at diagnosis, limited treatment options and poor 5 years survival rate and a minor change in the trend of incidence and mortality rates of ovarian cancer were observed. Study also identified that Indigenous women had twice the risk of dying compared to their counterpart after adjusting for age.	Quantitative study
Ian M Shaw, Timothy J Elston	2003	Retrospective, 5-year surgical audit comparing breast cancer in indigenous and non-indigenous women in Far North Queensland	Yes	The study aimed to compare the age at diagnosis, pathological parameters and treatment of breast cancer among indigenous and non-Indigenous women in Far North Queensland	Retrospective 5-year surgical audit comparing breast cancer in Indigenous and non-Indigenous women in Far North Queensland was undertaken. Data were obtained from medical records of Cairns Base Hospital.	166 women were included among them 18 were Indigenous and 143 were Non-Indigenous	study concluded that Indigenous women were more likely to diagnosed at advanced stage despite similar detection rates among the screened indigenous and non-indigenous population. Also Indigenous women received similar rates of breast conservation surgery.	Quantitative Study
Sonja E Hall, Caroline E Bulsara, Max K Bulsara, Timothy G Leahy, Margaret R Culbong, Delia Hendrie and C D'Arcy J Holman	2004	Treatment patterns for cancer in Western Australia: does being Indigenous make a difference?	Yes	The purpose of the study was to examine possible disparities between the Indigenous and non-Indigenous populations of Western Australia (WA) in the uptake of cancer surgery for three common cancers (breast, prostate and lung)	Univariate analysis was carried out, followed by crude and adjusted logistic regression analysis of the likelihood of receiving surgery for lung and prostate cancer, or breast conserving surgery for breast cancer.	All Western Australian (WA) patients who was registered in the state-based WA Record Linkage Project that mentioned cancer of the breast (1982–2000) or cancer of the lung or prostate (1982–2001) were included	Disparities, such as treatment choice and barriers to care were identified for fewer Indigenous population with lung or prostate cancer receiving a surgical procedure than the counterpart. Although the pattern of breast cancer surgery was similar for both groups	Quantitative study
John R. Condon, Bruce K. Armstrong, Tony Barnes, Yuejen Zhao	2005	Cancer incidence and survival for Indigenous Australians in the Northern Territory	Yes	The study aimed to compare cancer incidence and survival for the Northern Territory (NT) Indigenous population with that of other Australians, and to examine trends in NT Indigenous cancer incidence.	NT Indigenous cancer incidence and survival data were obtained from the NT Cancer registry, NT Deaths Register and the National Death Index. Total Australian cancer incidence data were collected from the National Cancer Statistics Clearing House. Cause-specific survival of study groups ( NT Indigenous cases and combined Western Australian and Tasmanian cases) were analysed using proportional haza…	728 Indigenous people were included in the cancer incidence analysis and cancer survival was compared with that of all Western Australian and Tasmanian residents diagnosed with cancer in 1991-2001 (97,000 cases in total).	Study concluded that compared with other Australians, NT Indigenous people had higher, and increasing, incidence for some cancers (particularly smoking-related cancers) and lower survival for most.	Quantitative study
John R Condon, Tony Barnes, Bruce K Armstrong, Sid Selva-Nayagam and J Mark Elwood	2005	Stage at diagnosis and cancer survival for Indigenous Australians in the Northern Territory	Yes	The study aimed to investigate whether Indigenous Australians with cancer were diagnosed at more advanced stage than other Non-Indigenous Australians, and whether later diagnosis were associated with poor cancer outcome	Data were collected from NT Cancer Registry, and linked with medical records of hospital and private specialists’ centres. Cox regression analysis was used to analyse the stage-specific and stage-adjusted hazard ratios	Total 1201 participants were included in the analysis, among them 243 participants were Indigenous and 958 were Non-Indigenous	Study identified that Indigenous people were more prone to diagnosed with advantage stage of cancers (lung cancer was an exception) than their counterpart. After adjusting the cancer stage, survival rates were lower for Indigenous people for each cancer site with a few exceptions.	Quantitative Study
Patricia C Valery, Michael Coory, Janelle Stirling, Adèle C Green	2006	Cancer diagnosis, treatment, and survival in Indigenous and non-Indigenous Australians: a matched cohort study	Yes	The aim of the study was to examine the disparities in disease stage at cancer diagnosis, treatment, and survival between the Indigenous and Non- Indigenous people in Queensland.	Data obtained from the all public hospitals in Queensland, Queensland Cancer Registry and Register of Deaths. To assess the differences Cox regression analyses was conducted	815 Indigenous cases and 810 non-Indigenous cases were included in the study	Study found that after adjusting for stage at diagnosis, cancer treatment, and greater comorbidity, Indigenous Australians were more likely to have comorbidities, poor survival and less likely to have had cancer treatment than the Non-Indigenous Australians	Quantitative study
Rajah Supramaniam, Hari Grindley, Lisa Jackson Pulver	2006	Cancer mortality in Aboriginal people in New South Wales, Australia, 1994-2002	Yes	the purpose of the study was to compare the cancer mortality rate of Indigenous and Non Indigenous people and to identify the cancer types with highest mortality impact on the Indigenous population residing in New South Wales (NSW)	Data were abstracted from the NSW Central Cancer Registry, Standardised mortality ratios were calculated using Poisson confi dence intervals to compare the relative rates in the Indigenous and non-Indigenous populations.	Total 621 cancer deaths records of Aboriginal people were included in the analysis	The Study concluded that Indigenous Australians cancer mortality rates were 66% higher for males and 59% higher for females than non-Indigenous people. Lung cancer specific mortality was 50% and 100% higher in Indigenous males and females respectively compared to their counterparts.	Quantitative descriptive study
Pam McGrath, Hamish Holewa, Katherine Ogilvie, Robert Rayner & Mary Anne Patton	2006	Insights on Aboriginal peoples’ views of cancer in Australia	Yes	The study aimed to develop an innovative model for Indigenous palliative care	The data for the model development were obtained through open-ended, exploratory and iterative qualitative interviews with a cross section of participants throughout the Northern Territory. A phenomenological approach was used to analyse the data.	72 participants from four geographical areas in the Northern Territory including East Arnhem Land, Katherine Region, Alice Springs and Darwin were interviewed	Study found that cancer has been conceptualised differently within Indigenous communities and these diverse views affecting the delivery of palliative care services to Indigenous Australians.	Qualitative study
Lisabeth D Finn, Annette Pepper, Pauline Gregory, Sandra C Thompson	2008	Improving Indigenous access to cancer screening and treatment services: descriptive findings and a preliminary report on the Midwest Indigenous Women’s Cancer Support Group	Yes	The aim of the study was to describe the role of Indigenous Women’s Cancer Support Group (IWCSG) to facilitate Aboriginal access to cancer screening and treatment.	Study used descriptive qualitative approach to describe IWCSG operations and to investigate the group’s effectiveness. Thematic analysis of data collected from yarning was conducted.	participants include 11 Geraldton-based health service providers, the IWCSG coordinator, and 10 women who have been linked to IWCSG support, as well as observation of group meetings	Study identified that IWCSG was efficient to inform an effective model for facilitating Indigenous access both to cancer screening and treatment.	Qualitative study
Michael D Coory, Adele C Green, Janelle Stirling and Patricia C Valery	2008	Survival of Indigenous and non-Indigenous Queenslanders after a diagnosis of lung cancer: a matched cohort study	Yes	To compare survival of Indigenous and non-Indigenous lung cancer patients and to investigate any corresponding differences in stage, treatment and comorbidities	Data were obtained from the Queensland Cancer Registry and study used proportional hazards survival models to compare survival for Indigenous and non-Indigenous lung cancer patients after accounting for stage at diagnosis, histological subtype (small cell and non-small cell), comorbidities and treatment	158 Indigenous and 152 non-Indigenous patients (frequency-matched on age, sex and rurality) diagnosed with lung cancer between 1996 and 2002 and treated in Queensland public hospitals were included in the study	Study found that survival of Indigenous patients following a diagnosis of lung cancer is worse than for other Australians because of treatment differences and, to a lesser extent, a higher prevalence of comorbidities such as diabetes.	Quantitative Study
Jennifer H. Martin, M. D. Coory, P. C. Valery, A. C. Green	2009	Association of diabetes with survival among cohorts of Indigenous and non-Indigenous Australians with cancer	Yes	To examine the association between diabetes and cancer survival among Indigenous and non-Indigenous Australian cancer patients.	Data were sourced from the population-based Queensland Cancer Registry and linked to administrative data from the Register of Deaths and Queensland public hospitals. Proportional hazards models were used to statistically adjust survival for the potentially confounding effects of age, sex, cancer site, co-morbidities (besides diabetes), stage at diagnosis, and treatment.	Total 815 indigenous cancer patients (140 with diabetes and 675 without diabetes) and 810 Non-Indigenous patients (52 with diabetes and 758 without diabetes) were included in the study	Study concluded that Indigenous cancer patients with diabetes had an overall survival disadvantage compared to Indigenous cancer patients without diabetes due to more noncancer deaths, later stage at cancer diagnosis, less cancer treatment, and more co-morbidities. Whereas diabetes had no affect on survival in non-Indigenous Australians with cancer	Quantitative study
Shaouli Shahid, Lizzie D Finn and Sandra C Thompson	2009	Barriers to participation of Aboriginal people in cancer care: communication in the hospital setting	Yes	To understand the perspective of Aboriginal patients’ on effective communication between Aboriginal people and health service providers in Western Australian hospital settings.	In-depth interviews were taken and a social-ecological and holistic approach was considered for interpreting data.	Total 30 interviews were conducted with 14 Aboriginal patients with cancer and 16 family members who had been closely involved in the journey of the Aboriginal person with cancer or who had died from cancer between 1 March 2006 and 30 September 2007	Study identified Key areas for the attention of health service providers in communicating and caring for Aboriginal people in the hospital setting include culturally sensitive and empathetic personal contact, acknowledgement and respect for Aboriginal family structures, culture and life circumstances, an understanding of the significant role of non-verbal communication, and the importance of hist…	Qualitative study
Deborah Prior	2009	The meaning of cancer for Australian Aboriginal women; changing the focus of cancer nursing	Yes	The aim of the study was to understand the Aboriginal women perspective about follow up cancer care advice after participating in the cancer screening programs.	study collected data through participant-observation, face-to-face interviews and focus groups	Total 48 participants including cancer survivors, cancer patients, family members, health care providers and other women from two rural Aboriginal communities were interviewed	Study showed that different cultural beliefs and perceptions about cancer, shame and fear of cancer, lack of culture centred services, doubts of treatment efficacy were key factors causing dilemma among the Aboriginal women.	Qualitative study
Shaouli Shahid, Lizzie Finn, Dawn Bessarab and Sandra C Thompson	2009	Understanding, beliefs and perspectives of Aboriginal people in Western Australia about cancer and its impact on access to cancer services	Yes	The study explored Western Australian (WA) Aboriginal peoples' perceptions, beliefs and understanding of cancer.	Thematic analysis of data collected from in-depth interviews with participants were done.	Total 37 Aboriginal people from different geographical areas within WA were interviewed. Among them 14 individuals were cancer patients/survivors, 16 were family members of cancer patients or who had died from cancer and 7 health service providers	Study concluded that lack of knowledge about cancer, fear of death, shame, preference for traditional medicine, certain beliefs such as cancer is contagious and other spiritual issues affected the decisions around accessing cancer services	Qualitative study
C. Luke, E. Tracey, A. Stapleton and D. Roder	2010	Exploring contrary trends in bladder cancer incidence, mortality and survival: implications for research and cancer control	Yes	To investigate trends in incidence, mortality and survival, and differences in survival by sex, using data from the South Australian Cancer Registry	Multivariable logistic regression analysis was done using age, diagnostic period, sex, region of residence, country of birth, indigenous status and SEIFA index of relative socioeconomic disadvantage	Among total 4114 participants, n = 4108 were Non-indigenous and n =6 were identified as Indigenous Australians	Study identified decreased incidence and survival from invasive disease and after adjusting for age, histology, Indigenous status and residential location, women with invasive carcinoma had poorer outcomes.	Quantitative study
Shaouli Shahid, Lizzie Finn, Dawn Bessarab, Sandra C. Thompson	2011	‘Nowhere to room . . . nobody told them’: logistical and cultural impediments to Aboriginal peoples’ participation in cancer treatment	Yes	Study aimed to determine infrastructure necessities such as transport, accommodation, preparation for hospital-based cancer treatment, service affordability and support services for Aboriginal patients during cancer journey.	In-depth interviews were conducted to obtain data, using a variety of recruitment approaches.Thematic analysis of collected data was conducted	30 Aboriginal people diagnosed with cancer participated in the study. Among them 14 participants were cancer patients and survivors and 16 were family members cancer patients or people who had died from cancer.	The study found that decision-making, access and treatment experiences of Aboriginal peoples were affected by instrumental and emotional support in all aspects of their cancer journey, Issues included problems with transport and accommodation arrangements, particularly the hospital environment and Aboriginal support and liaison affected the rural residents.	Qualitative study
Suzanne P Moore, Adèle C Green, Gail Garvey, Michael D Coory and Patricia C Valery	2011	A study of head and neck cancer treatment and survival among indigenous and non-indigenous people in Queensland, Australia, 1998 to 2004	Yes	Study compared the prognostic factors such as advanced disease at diagnosis, comorbidities, differences in cancer treatment and survival between Indigenous and non-Indigenous Australians diagnosed with head and neck cancer.	Data were sourced from hospital records and the National Death Index. To compare the categorical data, Pearson’s Chi squared test was conducted and Cox proportional hazard models were used to examine survival differences.	Total 67 Indigenous cases and 62 non-Indigenous cases were included in the final analysis.	Study identified that Indigenous people were more likely to have diabetes. Also after adjusting for cancer stage, socioeconomic status, comorbidities and cancer treatment, Indigenous people had higher risk of death from cancer as they were less likely to receive any cancer treatment. There was no statistically significant difference between the groups regarding recurrence recorded in the medical …	Quantitative study
Eileen M. Willis, Judith Dwye, Kei Owada, Leah Couzner, Debra King, Jo Wainer	2011	Indigenous women’s expectations of clinical care during treatment for a gynaecological cancer: rural and remote differences in expectations	Yes	Study examines the differences in Indigenous women’s expectations of clinical care during treatment for a gynaecological cancer in rural and remote regions	Semi-structured interviews were conducted, themes emerging from interviews with Indigenous women were compared with those of the other 21 women and with themes raised by clinicians	37 clinicians and 24 women diagnosed with a gynaecological cancer were included in the study	Study reports variation between clinician observations and the perspectives of Aboriginal women about quality medical care in rural settings.	Qualitative study
Sandra C Thompson, Shaouli Shahid, Dawn Bessarab, Angela Durey, Patricia M Davidson	2011	Not just bricks and mortar: planning hospital cancer services for Aboriginal people	Yes	Study explored the Aboriginal people’s perspective of the factors including beliefs and experiences affecting Aboriginal participation in cancer care to assist in better cancer treatment services planning.	In-depth interviews were conducted. Data relevant to buildings and other aspects of cancer service planning was extracted and discussed within the research team.	30 Aboriginal people from urban, rural and remote areas of WA participated in the study, among them 14 were Aboriginal cancer patients and survivors and 16 individuals were family members of cancer patient or who had died from cancer.	Study identified following five key factors reported by participants that affecting the delivery of care, (i) Inflexible and formal system (ii) Delays and inefficiency in the system; (iii) Financial issues and worries about treatment cost (iv) lack of Aboriginal support persons and (v) less connection to the community.	Qualitative Study
David Roder, Fleur Webster3, Helen Zorbas, Sue Sinclair	2012	Breast Screening and Breast Cancer Survival in Aboriginal and Torres Strait Islander Women of Australia	Yes	The study aimed to identify inequalities that need to be addressed by analysing screening and assessment experiences, cancer outcomes and survivals of Aboriginal and Torres Strait Islander status	Linked cancer registry data were obtained to examine the differences in survival of breast cancer patients from all causes and from breast cancer specifically . To compare screening experiences and outcomes least square regression models were used. Socio-demographic differences, screening time, and tumour size were adjusted using cox proportional hazards regression.	36,204 Aboriginal and Torres Strait Islander people and 5,330,779 Non-Aboriginal people were included in the analysis of Socio-Demographic Differences for 50-69 Year Old Women by Aboriginal and Torres Strait Islander Status, and for the second part of the study BreastScreen data for 1991-2006 and corresponding invasive breast cancer data of 446 Aboriginal and 61,636 Non-Aboriginal people were inc…	Study found that after adjustment for socio-demographic differences and screening period, Indigenous women participated less in screening and post-screening assessments, were diagnosed at advanced stage and more likely to receive surgical treatment. After adjusting for socio-demographic factors, tumour size, nodal spread and time from last screen to diagnosis, Indigenous women had approximately t…	Quantitative study
Christina M Bernardes, Lisa J Whop, Gail Garvey and Patricia C Valery	2012	Health service utilization by indigenous cancer patients in Queensland: a descriptive study	Yes	The study describes the use of community and allied health services by the Indigenous Australians diagnosed with cancer in Queensland.	Face-to-face interview were conducted to obtain information about community and allied health services utilizations and supporting care needs. Statistical analysis of data were conducted.	Total 157 participants from four major Queensland public hospitals were included in the study	Study concluded that more than 50% of the participants used Indigenous Health Workers/Services and Allied Health Workers/Services whilst receiving treatment. There were no significant associations between the use of services and cancer type. Also, factors such as accessibility and socioeconomic status were not significantly associated with utilization health services .	Quantitative descriptive study
Susanna M Cramb, Gail Garvey,Patricia C Valery,John D Williamson, Peter D Baade	2012	The first year counts: cancer survival among Indigenous and non-Indigenous Queenslanders, 1997–2006	Yes	The aim of the study was to examine the differential in cancer survival between Indigenous and non-Indigenous people in Queensland in relation to time after diagnosis, remoteness and area-socioeconomic disadvantage.	Data were collected from Queensland Cancer Registry (QCR)	Total 150059 individuals diagnosed with a primary invasive cancer were studied, of whom 1819 were Indigenous and 148240 individuals were Non-Indigenous	Study identified that 5-year survival was significantly lower for Indigenous people diagnosed with cancer than the counterpart. Also, the differences varied by time after diagnosis(mortality in the first year were twice of the rate at 2 years after diagnosis). However, no association was found between survival and geographic remoteness or area-socioeconomic disadvantage.	Quantitative descriptive study
Laura Rotte, Jordan Hansford, Maria Kirby, Michael Osborn, Ram Suppiah, Petra Ritchie, Heather Tapp, Michael Rice and Tamas Revesz	2013	Cancer in Australian Aboriginal children: Room for improvement	Yes	The study aims to analyse clinical data and outcome in Aboriginal and non-Aboriginal children with cancer	Two separate analyses were performed: firstly, for each Aboriginal patient comparisons were made with two age, sex and diagnosis-matched control patients; then secondly, results for the Aboriginal group of patients were compared with the whole non-Aboriginal group of patients.Overall survival was estimated using the Kaplan–Meier method.	Study included 41 Aboriginal and Torres Strait Islander children and their 73 matched controls for first analysis, and 640 controls for second analysis. All the participants were diagnosed and received treatment at the Women’s and Children’s Hospital (WCH), Adelaide, between January 1997 and March 2011.	Aboriginal children had a significantly higher ‘remoteness index’ with less participation in clinical trials and less survival. Study also found a differences in the relative frequency of AML and Burkitt’s lymphoma.	Quantitative Study
Patricia C. Valery, Danny R. Youlden, Peter D. Baade, Leisa J. Ward, Adele C. Green and Joanne F. Aitken	2013	Cancer Incidence and Mortality in Indigenous Australian Children, 1997–2008	Yes	The study aimed to examine the national patterns of incidence and mortality for cancers diagnosed amongst Indigenous children in Australia and compares these results to non-Indigenous Australian children	Data on cancer incidence and mortality between 1997 and 2008 for all children aged 0–14 years residing in Australia were obtained from the Australian Paediatric Cancer Registry (APCR).	Data for total 7231 children diagnosed with cancer were analysed among these 224 (3%) were Indigenous and 7,007 (94%) non-Indigenous.	There were no significant difference in childhood cancer incidence and mortality between indigenous and non indigenous children, but the MR:IR ratio was somewhat higher for Indigenous children than non-Indigenous children, suggesting a possible survival disadvantage.	Quantitative study
Patricia C. Valery, Danny R. Youlden, Peter D. Baade, Leisa J. Ward, Adele C. Green, Joanne F. Aitken	2013	Cancer survival in Indigenous and non-Indigenous Australian children: what is the difference?	Yes	Assessing the variation in cancer survival between Indigenous and non-Indigenous Australian children, and the relationship between the observed variation and geographic remoteness or area-based socio-economic disadvantage	All children(0–14 years) diagnosed with cancer during 1997–2007 were identified through the Australian Paediatric Cancer Registry. Cox regression analysis was used to assess the adjusted differences in survival.	196 Indigenous children and 6,376 non-Indigenous children were included in the analysis.	Compared to counterpart, Indigenous children had 1.36 times the risk of dying within 5 years of diagnosis after adjustments for geographic remoteness, socio-economic disadvantage, cancer diagnostic group, and year of diagnosis	Quantitative Study
Shaouli Shahid, Angela Durey, Dawn Bessarab, Samar M Aoun and Sandra C Thompson	2013	Identifying barriers and improving communication between cancer service providers and Aboriginal patients and their families: the perspective of service providers	Yes	The aim of the study was to explore the issues of Aboriginal people accessing cancer care from the perspective of Cancer Service Providers (CSPs)	Thematic analysis of data obtained from semi-structured interviews was conducted.	Total 62 (17=Aboriginal and 45 =Non-Aboriginal) cancer service providers participated in the study.	Study identified following key themes creating barriers to cancer care for the CSPs, 1. lack of knowledge about the Aboriginal cultural, social and health needs 2. the marginalization of Aboriginal people within the system; 3. Aboriginal patients’ distrust of the health system and 4. lack of appropriate communication style	Qualitative Study
Pam McGrath & Nicole Rawson	2013	Key factors impacting on diagnosis and treatment for vulvar cancer for Indigenous women: findings from Australia	Yes	explores the perspective of Indigenous women and the health professionals who care for them on the psychosocial impact of diagnosis and treatment for vulvar cancer in East Arnhem Land, Northern Territory, Australia	Thematic analysis of data collected from in-depth, open-ended interviews were done	Total of 40 participants; with (n=12) Indigenous women affected with the condition, (n=14) Aboriginal Health Workers, (n=10) nurses, (n=3) doctors, and one (n=1) community member	study identified three important factors associated with diagnosis and treatment for the Indigenous women affected, which include the private nature of the disease, the sense of shame associated with the condition, and the fear and worry generated by the seriousness of the condition.	Qualitative study
Hien Le,Michael Penniment, Scott Carruthers, Daniel Roos, Thomas Sullivan and Siddhartha Baxi	2013	Radiation treatment compliance in the Indigenous population: The pilot Northern Territory experience and future directions	Yes	study had two aims, 1. to determine if a difference in radiotherapy treatment compliance rates exists between Indigenous and non-Indigenous patients. 2. to ascertain which patient, disease and treatment factors affect compliance in Indigenous patients	Data regarding compliance rates, patient, disease and treatment factors were collected from Alan Walker Cancer Care Centre between March and October 2010. Then analysis was done using chi-squared and Fisher’s exact tests.	41 Indigenous patients and 224 non-Indigenous patients were included in the study	Study found no difference in compliance between Indigenous and non-Indigenous patients (83% vs. 81%). A significant association between toxicity grade and compliance was also identified. Which can potentially be counteracted by a culturally sensitive model of care.	Quantitative study
Melanie Dembinsky	2014	Exploring Yamatji perceptions and use of palliative care: an ethnographic study	Yes	The study aimed to understand the perceptions of Yamatji people residing in the Midwest region of Western Australia and their use of palliative care services.	The study used grounded theory and data form Aboriginal participants were collected via yarning and formal interviews were conducted with the non-Aboriginal health-care providers.	Total 28 participants were interviewed, among them 25 participants were Aboriginal women diagnosed with breast cancer, their kin carers, and family members and 3 were non-Aboriginal Health professionals.	Study found that palliative care services were underutilised by the Aboriginal patients due to misperceptions about palliative care, cultural and structural barriers to adequate service provision, and the inflexibility of institutionalised death.	Qualitative study
Christopher Parker, Steven Y C Tong, Karen Dempsey, John Condon, Suresh K Sharma, John W C Chen, William Sievert and Joshua S Davis	2014	Hepatocellular carcinoma in Australia’s Northern Territory: high incidence and poor outcome	Yes	The study aimed to determine the incidence of HCC in the NT over the past two decades and to describe the epidemiology, clinical features, management and outcomes of HCC among patients in NT((Darwin urban, Darwin rural, East Arnhem and Katherine administrative regions), over the past decade	Data were sourced from the NT Cancer Registry. Statistical analysis of data was done, Incidence rates were compared by 5-year blocks and Indigenous status using Poisson regression. Kaplan–Meier survival curves were compared using the log-rank test.	The study included 145 incident cases of HCC in the NT during 1991–2010	Study found no significant change in annual age-adjusted incidence. The most common causative factors were hepatitis B virus and hepatitis C virus in Indigenous people and non-Indigenous people respectively. Most people were diagnosed late, and outcomes were poor, with 28/80 overall surviving to 1 year. Outcomes were better among those managed through a centralised multidisciplinary service than …	Quantitative Study
Rajah Supramaniam, Alison Gibberd, Anthony Dillon, David Eamon Goldsbury and Dianne L O’Connell	2014	Increasing rates of surgical treatment and preventing comorbidities may increase breast cancer survival for Aboriginal women	Yes	The study examined the association between potentially modifiable factors and treatment and survival of Aboriginal and non-Aboriginal women diagnosed with breast cancer in New South Wales	Data were obtained from NSW cancer registry, linked to hospital medical records and deaths. Odds of receiving surgical treatment were compared between the study groups using logistic regression. Breast cancer-specific survival was examined using cumulative mortality curves and Cox proportional hazards regression models.	Total 27 850 women were included in the study, 288 were identified as Aboriginal.	Aboriginal women with breast cancer were more likely to diagnosed at advanced stage, have comorbidities, living in socioeconomically disadvantaged areas, higher five-year crude breast cancer-specific mortality and less likely to receive surgical treatment than Non-Aboriginal women.	Quantitative Study
A.M. Frydrych, L.M. Slack-Smith, R. Parsons and T. Threlfall	2014	Oral Cavity Squamous Cell Carcinoma - Characteristics and Survival in Aboriginal and Non-Aboriginal Western Australians	Yes	The study had two main aims: 1. To describe the person and disease characteristics of Indigenous and non Indigenous Australians diagnosed with oral SCC. 2. To compare 5 years survival rate of Aboriginal and non-Aboriginal population diagnosed with oral SCC .	Retrospective, observational study was done by collecting all primary oral SCC cases reports from the Western Australian Cancer Registry (WACR) between 1990 and 1999 . Reports were analysed with respect to person characteristics (date of birth, sex and indigenous status) and disease characteristics (date of biopsy, disease stage and site, date of recurrence and date of death).	Total 424 reports were included in analysis, among these only 16 individuals were identified as Indigenous Australians.	No statistically significant differences in oral SCC characteristics and survival were noted between Aboriginal and non-Aboriginal Western Australians	Quantitative Study
Suzanne P Moore, Adèle C Green, Freddie Bray, Gail Garvey, Michael Coory, Jennifer Martin, and Patricia C Valery	2014	Survival disparities in Australia: an analysis of patterns of care and comorbidities among indigenous and non-indigenous cancer patients	Yes	The study examines the associations between comorbidities, cancer treatment and survival among Indigenous and non-Indigenous cancer patients in Queensland	statistical analysis of data obtained from Queensland Cancer Registry (QCR) and hospital clinical records was conducted. Survival after cancer diagnosis, and effect of stage, treatment, and comorbidities on survival were examined using Cox proportional hazard models	956 Indigenous and 869 non-Indigenous patients diagnosed with cancer were included in the analysis	Study found that Indigenous Australians received less cancer treatment, had greater comorbidities, were diagnosed with more advanced cancer and 30% more likely to die of their cancer.	Quantitative study
Beatriz Cuesta-Briand, Dawn Bessarab, Shaouli Shahid and Sandra . Thompson	2015	Addressing unresolved tensions to build effective partnerships: lessons from an Aboriginal cancer support network	Yes	study explores variation in understandings and the impact of unresolved tensions following the establishment of an Indigenous women cancer peer-support network in a regional town in Western Australia	data were collected through semi-structured interviews. Thematic analysis of collected data was conducted.	A total of 24 participants (female, n = 22; male, n = 2) selected among Indigenous and mainstream healthcare service providers were included in the study	Study identified that , different perspectives about service delivery system negatively impacted on the working relationship between the groups and mainstream service providers.	Qualitative study
Alison Gibberd, Rajah Supramaniam, Anthony Dillon, Bruce K Armstrong and Dianne L O’Connell	2015	Are Aboriginal people more likely to be diagnosed with more advanced cancer?	Yes	The aim of the study was to determine whether Aboriginal people in New South Wales were diagnosed with more advanced cancer than non-Aboriginal people	Cross-sectional study of cancer cases diagnosed in NSW in 2001–2007 was conducted, study excluded lymphohematopoietic cancers and cancers of unknown primary site.	Total 193,993 types of cancers in 187 193 individuals were included in the study.	Study found that Aboriginal people were more likely than non-Aboriginal people to be diagnosed with more advanced disease for all cancers combined. After adjusting for age, sex, year of diagnosis, area of residence and socioeconomic status, Aboriginal people had significantly higher risks of regional or distant spread for head and neck cancer, relative to localised spread, than non-Aboriginal peo…	Quantitative study
Suzanne P. Moore, Isabelle Soerjomataram, Ade`le C. Green, Gail Garvey, Jennifer Martin, Patricia C. Valery	2015	Breast cancer diagnosis, patterns of care and burden of disease in Queensland, Australia (1998–2004): does being Indigenous make a difference?	Yes	The study examined the differences in patterns of care, comorbidity, disability-adjusted life-years (DALYs) and survival between the Indigenous and non-Indigenous women diagnosed with breast cancer in Queensland, Australia.	Data were collected from the Queensland Cancer Registry, Queensland public hospitals, and from secondary hospitals. Statistical analysis of obtained data was conducted. Pearson’s Chi-squared analysis was used to compare proportions and survival analyses were done using Cox proportional hazard models.	Participants were 110 Indigenous and 105 non-Indigenous women who were diagnosed with breast cancer and registered in Queensland public hospitals.	The study concluded that although there was no significant differences in treatment patterns, Indigenous women with breast cancer were more likely to be socially disadvantaged, had serious comorbidity and more advanced disease at diagnosis than their counterpart. Also, DALYs were less for Indigenous compared to non-Indigenous women with breast cancer .	Quantitative study
Abbey Diaz, Suzanne P. Moore, Jennifer H. Martin, Adele C. Green, Gail Garvey and Patricia C. Valery	2015	Factors Associated With Cancer-Specific and Overall Survival Among Indigenous and Non-Indigenous Gynaecologic Cancer Patients in Queensland, Australia	Yes	The study explores the factors associated with gynaecologic cancer treatment and 1- and 5-year survival rates among Indigenous and non-Indigenous women in Queensland	Frequency-matched cohort study was designed and data were obtained from the Queensland Cancer Registry, Australian National Death Index and inpatient hospital records.Cox proportional hazards regression models were used to calculate crude and adjusted HRs of survival differences between Indigenous and non-Indigenous women.	Total 257 women ( 137 Indigenous and 120 Non-Indigenous) diagnosed with a gynaecologic cancer between 1998 and 2004, participated in the study	Study found that Indigenous women had more comorbidities and were less likely to be diagnosed with localized disease and to receive any cancer treatment than their counterparts. Also, survival differences between Indigenous and non-Indigenous women were more significant in the first year following diagnosis than 5 years after diagnosis.	Quantitative study
Jennifer C. Rodger, Rajah Supramaniam, Alison J. Gibberd, David P. Smith, Bruce K. Armstrong, Anthony Dillon and Dianne L. O'Connell	2015	Prostate cancer mortality outcomes and patterns of primary treatment for Aboriginal men in New South Wales, Australia	Yes	To compare prostate cancer specific mortality for Aboriginal and non-Aboriginal men and to explore the influence of various factors, like treatment patterns contribute to mortality differences. Also to describe the cancer staging and primary treatment received by for Aboriginal men diagnosed with prostate cancer.	Data were sourced from NSW cancer registry records linked to hospital inpatient episodes and deaths. Information about treatment was obtained from medical records. Cox proportional hazards regression and logistic regression were used to analyse the collected data..	Total 35214 prostate cancer cases were included in the analysis, among them 259 were Aboriginal men, 34955 were Non Aboriginal men.	Study found that after adjusting for differences in demographic factors, stage at diagnosis, health access and comorbidities, Aboriginal men were 49% more likely to die from prostate cancer and less likely to undergo a prostatectomy than non-Aboriginal men. Analysis of cancer staging and full treatment information of 87 Aboriginal men showed that 60% were localised disease, 38% had a prostatectom…	Quantitative study
J. Y.-A. Tan, Z. A. Otty, V. N. Vangaveti, P. Buttner, S. C. Varma, A. J. Joshi, J. Kelly, M. Collins and S. S. Sabesan	2016	A prospective comparison of times to presentation and treatment of regional and remote head and neck patients in North Queensland, Australia	Yes	The study aimed to examine differences in the times taken to receive various aspects of head and neck cancer management between outer regional (OR) and remote/very remote (RVR) patients in northern Queensland, Australia.	Data were collected using a self-administered questionnaire that included two questions in relation to possible reason for delays to health services. Multivariate linear regression analyses were conducted to assess the effects of various demographic characteristics on time delays.	Total 158 head and neck cancer patients( n = 99 ,Outer regional, and n = 59, Remote or very remote) presenting to three North Queensland regional hospitals from January 2009 to January 2011 participated in the study. Among those 23 participants were Indigenous Australians.	Study found significant delays in various aspects of head and neck cancer management were associated with geographical remoteness, education level, Indigenous and socioeconomic status. Possible reasons for delays included patient and professional factors. There were no significant differences in mortality rates between Indigenous and non-Indigenous patients.	Quantitative study
B. J. Page, R. V. Bowman, I. A. Yang and K. M. Fong	2016	A survey of lung cancer in rural and remote Aboriginal and Torres Strait Islander communities in Queensland: health views that impact on early diagnosis and treatment	Yes	To examine the level of lung cancer awareness in rural and remote Indigenous communities and discover perceived barriers to timely diagnosis and treatment of lung cancer.	Interviews were conducted in three discrete outer regional and remote Aboriginal communities and one urban setting in Queensland. Qualitative data collected through narrative responses were merged with quantitative data, such as age and income to assess any relationships.	51 community members, 14 Indigenous health workers and two patients participated in interviews	Study concluded that lung cancer awareness among participants was very low and two main barriers to quality healthcare were communication and follow-up processes.	Mixed method study
Yoko Tomita, Christos S. Karapetis, David Roder, Carol Beeke, Christopher Hocking, Amitesh C. Roy, Amanda R. Townsend, Rob Padbury, Guy Maddern, Timothy J. Price	2016	Comparable survival outcome of metastatic colorectal cancer in Indigenous and non-Indigenous patients: Retrospective analysis of the South Australian metastatic colorectal cancer registry	Yes	Study aimed to investigate disparities in demographics, disease characteristics, treatment and overall survival outcome between Indigenous and non-Indigenous patients with metastatic colorectal cancer (mCRC) in South Australian (SA).	Data sourced from the SA mCRC registry were linked to the SA Cancer Registry to obtain Indigenous status. Statistical analysis of data were conducted, for survival analysis Kaplan–Meier estimate was applied and mOS was compared using a hazard ratio (HR),obtained from Cox regression model.	A total of 2865 (14 Indigenous patients and 2851 Non-Indigenous) adult mCRC patients were included in the analysis,	Although Indigenous patients were more likely to receive chemotherapy, the clinical characteristics and survival outcomes were similar between two study groups.	Quantitative Study
Jennifer Cottrell, Jackie Street, Alwin Chong, David Roder	2016	Comparing Cancer Profiles and Survival of Aboriginal and non-Aboriginal Patients in South Australia: Where are the Opportunities for Improving Aboriginal Health?	Yes	The purpose of the study was to examine the difference between actual and expected cancer cases of South Australian Aboriginal patients, and discuss possible factors influencing cancer risk and survival.	Data were obtained from the South Australian Cancer Registry (SACR). Actual and expected cancer sites distributions were compared using the Chi-square test. Survival was examined using Kaplan-Meier estimates.	All residents of South Australia diagnosed with invasive cancer in 1977-2003 were included in the study	Study identified significant difference in expected and actual cancer site distributions for South Australian Aboriginal male and female patients, and all patients collectively. Aboriginal patients had poorer expected and actual 5- and 10-year survival compared with South Australian non-Aboriginal patients.	Quantitative study
Kristie Weir, Rajah Supramaniam, Alison Gibberd, Anthony Dillon, Bruce K Armstrong, Dianne L O’Connell	2016	Comparing colorectal cancer treatment and survival for Aboriginal and non-Aboriginal people in New South Wales	Yes	The purpose of the study was to compare surgical treatment rates and survival rates for Aboriginal and non-Aboriginal people in New South Wales with colorectal cancer, and to describe the medical treatment received by a sample of Aboriginal people with colorectal cancer.	Data from the NSW Population-wide Study (2001e2007) and the Patterns of Care study (2001e2011) were analysed. Logistic regression was used to compare the unadjusted odds of Aboriginal and non-Aboriginal people having surgery within 12 months of diagnosis. Colorectal cancer-specific survival was analysed with cumulative incidence curves and Cox regression models.	Total 29,777 people were included in the study, of whom 278 were identified as Aboriginal.	Aboriginal people with colorectal cancer had poorer survival outcomes than non-Aboriginal people but no overall differences were found in time to surgery, surgical rates, postsurgical complications, or receipt of adjuvant therapies or follow-up colonoscopies.	Quantitative Study
Hanna E. Tervonena, Sanchia Aranda, David Roder, Richard Waltone, Deborah Baker, Hui You, David Currow	2016	Differences in impact of Aboriginal and Torres Strait Islander status on cancer stage and survival by level of socio-economic disadvantage and remoteness of residence—A population-based cohort study in Australia	Yes	Study examines whether the variations between Indigenous and Non-Indigenous Australians cancer survivals and stage of disease at diagnosis were linked to socio-economic disadvantage and geographic remoteness	Data were obtained from NSW Cancer Registry. Logistic regression and competing risk regression models were used in data analysis	Total 264,219 participants ( 2,175 identified as Aboriginal) were included in the study	Study concluded that Aboriginal people had a higher risk of cancer death and higher likelihood of more advanced disease across socio-economic disadvantage and remoteness categories than their counterpart.	Quantitative study
Shaouli Shahid, Tiew-Hwa Katherine Teng, Dawn Bessarab, Samar Aoun, Siddhartha Baxi, Sandra C Thompson	2016	Factors contributing to delayed diagnosis of cancer among Aboriginal people in Australia: a qualitative study	Yes	The purpose of the study was to examine the factors associated with delayed diagnosis of cancer among Aboriginal Australians from patient and service providers’ perspectives.	Data were collected via in-depth, open-ended interviews with participants recruited from metropolitan Perth and six rural/ remote regions of Western Australia . An Inductive thematic analysis of data were conducted.	30 Aboriginal patients with cancer or their family members and 62 health service providers were studied.	Study identified three broad themes of factors: (1) Contextual factors such as intergenerational impact of colonisation and racism and socioeconomic deprivation have negatively impacted on Aboriginal Australians’ trust of the healthcare professionals; (2) health service-related factors included low accessibility to health services, long waiting periods, inadequate numbers of Aboriginal profession…	Qualitative study
Meiklejohn, J.A ; Adams, J ; Valery, P.C ; Walpole, E.T ; Martin, J.H ; Williams, H.M ; Garvey, G	2016	Health professional’s perspectives the barriers and enablers cancer care Indigenous Australians	Yes	The study aimed to understand the health professionals perspective about the barriers and facilitators of the cancer care provision to Indigenous people at a tertiary cancer care in Queensland.	Semi-structured interviews were conducted. An inductive thematic analysis of collected data were employed.	Total 22 health professionals involved in the provision of cancer care services were interviewed. Among them 20 health professionals identified as non-Indigenous and 2 as Indigenous Australian.	Importance of culturally appropriate and coordinated cancer care, patient-provider trust and rapport, culturally appropriate patient-provider communication and strong psychosocial support from family and friends were identified by the participants as barriers and facilitators.	Qualitative study
G. Garvey, J. Cunningham, V. Yf He, M. Janda, P. Baade, S. Sabesan, J. H. Martin, M. Fay, J. Adams, S. Kondalsamy-Chennakesavan, P. C. Valery	2016	Health-related quality of life among Indigenous Australians diagnosed with cancer	Yes	The purpose of the study was to assess the Health-related quality of life (HRQoL) and associated factors among Indigenous Australian cancer patients	HRQoL was assessed using a generic multiattribute utility (MAU) instrument, the AQoL-4D. Logistic regression models were used to calculate the unadjusted and adjusted odds ratios (OR) and 95 % confidence intervals (95 % CI) of excellent HRQoL	155 participants were interviewed from the four main cancer treatment public hospitals in Queensland between November 2010 and December 2012	After adjusting for age, admission status, and treatment, excellent HRQoL was more likely among participants of Torres Strait Islander origin, those living in regional areas, and those whose main language spoken at home was not English and less likely among those reporting less contact with Indigenous people	Quantitative study
Alison Gibberd, Rajah Supramaniam, Anthony Dillon, Bruce K. Armstrong and Dianne L. O’Connell	2016	Lung cancer treatment and mortality for Aboriginal people in New South Wales, Australia: results from a population-based record linkage study and medical record audit	Yes	The aim of this study was to compare surgical treatment received by Aboriginal and non-Aboriginal people diagnosed with non-small cell lung cancer (NSCLC) patients in NSW and to examine whether patient and disease characteristics are associated with any disparities found	Data were collected from the NSW Central Cancer Registry (CCR) and were linked to hospital records and death records. Data of treatment patterns of Aboriginal people diagnosed with NSCLC were sourced from a medical records audit linked to CCR, hospital and death records. Logistic regression model was used to analyse the odds of having surgical treatment for non-metastatic NSCLC. Risk of death fro…	20,154 people diagnosed with primary lung cancer, 341 were Aboriginal and 19,813 were non-Aboriginal	Disparities in NSCLC surgical treatment and mortality between the two study groups were identified. After adjusting odds, Aboriginal people in NSW had 30% lower rate of receiving surgical treatment and higher mortality than the counterparts. Although Aboriginal people with comorbidities had a higher rate of surgery than those without comorbidities.	Quantitative study
Peter D. Baade, Paramita Dasgupta, Paul W. Dickman, Susanna Cramb, John D. Williamson, John R. Condon, Gail Garvey	2016	Quantifying the changes in survival inequality for Indigenous people diagnosed with cancer in Queensland, Australia	Yes	The purpose of the study was to identify variations in cause-specific survival by individual cancer type and change of patterns over time	Data were collected from Queensland Cancer Registry. Flexible parametric survival models were used to examine changes in the cause-specific survival inequalities.	3168 Indigenous and 211,615 non-Indigenous cancer patients were included in the study	Study found that Indigenous people diagnosed with cancer had poorer cause-specific survival than their non-Indigenous counterparts	Quantitative study
Abbey Diaz ; Christina M. Bernardes ; Gail Garvey, Patricia C. Valery	2016	Supportive care needs among Indigenous cancer patients in Queensland, Australia: less comorbidity is associated with greater practical and cultural unmet need	Yes	The study aimed to investigate the association between comorbidity and Supportive Care Needs among newly diagnosed Indigenous cancer patients in Queensland	Data were collected using the Supportive Care Needs Assessment Tool for Indigenous Patients (SCNAT-IP) via face-to-face interview. Bivariable logistic regression models were used to calculate the crude odds ratios (OR) and 95% confidence intervals. And multivariable analysis were used to calculate the adjusted OR (95% CI) for Practical and Cultural Needs domain.	183 newly diagnosed Indigenous cancer patients from four Queensland public hospitals between November 2010 and December 2012 were included in the study	The study concluded that the unmet needs varies between comorbidity groups, most frequently reported moderate–high unmet needs were Physical and Psychological (Anxiety, Feeling down or sad, money worries) ,Practical and Cultural (Worrying about illness spreading or getting worse) needs. Also, patients with the greatest comorbidity had significantly more reduced odds of practical and cultural need…	Quantitative study
Christy E. Newman, Rebecca Gray, Loren Brener, L. Clair Jackson, Anthony Dillon, Veronica Saunders, Priscilla Johnson, Carla Treloar	2017	‘‘I Had a Little Bit of a Bloke MeltdownI But the Next Day, I Was Up’’: Understanding Cancer Experiences Among Aboriginal Men	Yes	The aim of the study was to explore the experiences of Aboriginal men in NSW regarding cancer diagnosis and care.	Data were obtained via In-depth interviews. Thematic analysis of data was conducted	23 Aboriginal men ( 6 individuals diagnosed with cancer, 12 cancer carers and 5 clinicians) were included in the study	Study found that Aboriginal men tend to avoid seeking help and talking about health matters, including cancer symptoms, accept vulnerability and manage without fuss, protect cultural roles for men and desire to connect to family and culture throughout their cancer journey.	Qualitative study
Hanna E. Tervonen, Richard Walton, Hui You, Deborah Baker, David Roder, David Currow and Sanchia Aranda	2017	After accounting for competing causes of death and more advanced stage, do Aboriginal and Torres Strait Islander peoples with cancer still have worse survival? A population-based cohort study in New South Wales	Yes	The aim of this cohort study was to examine that whether poorer survival persist after accounting for competing risks of death from other causes and disparities in cancer stage at diagnosis, for all cancers collectively and by cancer site.	Aboriginal status was multiply imputed for people with missing information (12.9%). Logistic regression models were used to compute odds ratios (ORs) with 95% confidence intervals (CIs) for ‘advanced stage’ at diagnosis (separately for distant and distant/regional stage). Survival was examined using competing risk regression to compute sub hazard ratios (SHRs) with 95%CIs.	Of the 301,356 cases, 2517 identified as Aboriginal People diagnosed with cancer between 2000 and 2008 were extracted from the population-based New South Wales Cancer Registry.	After accounting for competing causes of death and more advanced stage, Aboriginal peoples had an elevated hazard of death from cancer compared with non-Aboriginal people.	Quantitative Study
J. A. Meiklejohn, G. Garvey, R. Bailie, E. Walpole, J. Adams, D. Williamson, J. Martin, C. M. Bernardes, B. Arley, B. Marcusson & P. C. Valery	2017	Follow-up cancer care: perspectives of Aboriginal and Torres Strait Islander cancer survivors	Yes	The purpose of this study was to explore Indigenous Australian cancer survivors’ perspectives of follow-up cancer care and management	Yarning methods were used to conduct semi-structured interviews. Yarning is a culturally appropriate, informal conversational process emphasising the importance of storytelling.	21 Indigenous cancer survivors (13 females, 8 males) recruited from a rural primary health service and large tertiary hospital in Brisbane, Queensland	Study highlighted the need of timely and informative discharge information, strong therapeutic relationships between patients and tertiary and primary health professionals and provision of responsive and flexible follow-up care	Qualitative study
Lisa J Whop, Peter D Baade, Julia ML Brotherton, Karen Canfell, Joan Cunningham, Dorota Gertig, Kamalini Lokuge,Gail Garvey, Suzanne P Moore, Abbey Diaz, Dianne L O’Connell, Patricia Valery, David M Roder, John R Condon	2017	Time to clinical investigation for Indigenous and non-Indigenous Queensland women after a high grade abnormal Pap smear, 2000-2009	Yes	The study aimed to investigate time to follow-up (clinical investigation) for Indigenous and non-Indigenous women in Queensland after a high grade abnormality (HGA) being detected by Pap smear.	Population-based retrospective cohort analysis of linked data from the Queensland Pap Smear Register (PSR), the Queensland Hospital Admitted Patient Data Collection, and the Queensland Cancer Registry were done.	The study included 34 980 women aged 20 to 68 years (including 1592 Indigenous women) with their first HGA Pap smear result recorded on the PSR (index smear) during 2000 to 2009.	After adjusting for place of residence, area-level disadvantage, and age group, Indigenous women had lower proportion of clinical investigation within 2 months of a HGA finding than non-Indigenous women.	Quantitative study
Patricia C Valery, Christina M Bernardes, Vanessa Beesley, Anna L Hawkes, Peter Baade, Gail Garvey	2017	Unmet supportive care needs of Australian Aboriginal and Torres Strait Islanders with cancer: a prospective, longitudinal study	Yes	Identifying the prevalence of unmet supportive care needs of newly diagnosed Indigenous Australians cancer patients and to identify factors associated with greater needs at diagnosis.	Data was collected using a structured questionnaire at three time points via telephone or face to face interviews. The Supportive Care Needs Assessment Tool for Indigenous People (SCNAT-IP) was used to assess the unmet needs. Associations between risk factors and moderate-high unmet needs at diagnosis were assessed using multivariable logistic regression analyses	Total 82 adult Indigenous Australians diagnosed with cancer from a public hospital in Queensland were included in the study	While unmet needs decreased over time, some patients continued to experience moderate-high unmet needs	Quantitative study
Audra de Witt, Frances C. Cunningham, Ross Bailie, Nikki Percival, Jon Adams and Patricia C. Valery	2018	“It’s Just Presence,” the Contributions of Aboriginal and Torres Strait Islander Health Professionals in Cancer Care in Queensland	Yes	The aim of this research was to explore health professionals’ perspectives on the provision of follow-up cancer care for Aboriginal and Torres Strait Islander patients in Queensland.	Semi-structured interviews were conducted with participants, Thematic and inductive analysis of collected data were conducted.	Participants were recruited from six Aboriginal Community Controlled Health Services (n = 17) and from a tertiary hospital (n = 9) across urban, regional, and remote geographical settings in Queensland.	Study identified the Indigenous health professionals as key enablers to support the needs of Indigenous patients when accessing cancer care. Study also highlights the importance of culturally safe care, practical assistance, psychological support, determination of patient needs, and advocacy for Indigenous health.	Qualitative study
Marilyn Lyford, Margaret M. Haigh, Siddhartha Baxi, Shelley Cheetham, Shaouli Shahid and Sandra C. Thompson	2018	An Exploration of Underrepresentation of Aboriginal Cancer Patients Attending a Regional Radiotherapy Service in Western Australia	Yes	The study aimed to explore the experience of Aboriginal patients and possible reasons for Aboriginal people’s underrepresentation at the service.	Data were collected through semi-structured in-depth interviews, demographic information was collected using a short questionnaire at the end of the interview. Thematic analysis of the data were conducted.	A total of 21 service providers and Aboriginal patients with cancer who undertook radiotherapy at the Service were interviewed	Although aboriginal cancer patients were positive about the treatment and support they had received at the service, complex challenges were often faced by rural Aboriginal cancer patients in accessing and maintaining treatment.	Qualitative study
David Banham, David Roder, Alex Brown	2018	Comorbidities contribute to the risk of cancer death among Aboriginal and non-Aboriginal South Australians: Analysis of a matched cohort study	Yes	The study examined the amount and effect of comorbid on cancer death among the Aboriginal and non Aboriginal cancer patients in South Australia, and any association between comorbidities and Aboriginal status.	Data were obtained from the South Australian Cancer Registry (SACR) and hospital records. Pearson's chi-squared test was used to examine the association between comorbidity categories and the relevant demographic variable. Competing risk regression analyses was conducted for cancer survival among two study groups.	Total 777 Aboriginal cancer patients and their matched cohort of 777 non-Aboriginal cancer patients were included in the study	Study concluded that patients with comorbidities had higher risk of cancer death in addition to risks associated with Aboriginal status, geographic remoteness of residence and advanced disease at diagnosis.	Quantitative Study
Abbey Diaz, Peter D. Baade, Patricia C. Valery, Lisa J. Whop, Suzanne P. Moore, Joan Cunningham, Gail Garvey, Julia M. L. Brotherton, Dianne L. O'Connell, Karen Canfell, Diana Sarfati, David Roder, Elizabeth Buckley, John R. Condon	2018	Comorbidity and cervical cancer survival of Indigenous and non-Indigenous Australian women: A semi-national registry-based cohort study (2003-2012)	Yes	Aims of the study were to the identify 1. the association between comorbidity and low cervical cancer survival, 2. does higher comorbidity burden contributes to the lower survival for Indigenous women; 3. how impacts of comorbidity on survival varies by different comorbid condition; and 4. if comorbidity is associated with more advanced stage of disease at diagnosis	Data were obtained from six Australian state based cancer registries and were linked to hospital inpatient records to identify comorbidity diagnoses. Kaplan-Meier method was used to estimate 5-year cause-specific and all-cause survival probabilities. Also, Multivariable regression analysis of five-year cause-specific and all-cause mortality was performed using flexible parametric models.	Total 4,467 Australian women diagnosed with cervical cancer between 2003-2012 were included in the study, among them 198 were Indigenous women and 4,269 were non-Indigenous women.	Study identified that Indigenous women had more comorbidity at diagnosis compared to non-Indigenous women, and five-year cause-specific survival was lowest for women with comorbidity. Although, there wasn't a clear comorbidity survival gradient for Indigenous women.	Quantitative study
John A. Woods , Claire E. Johnson, Hanh T. Ngo, Judith M. Katzenellenbogen , Kevin Murray and Sandra C. Thompson	2018	Delay in commencement of palliative care service episodes provided to Indigenous and non-Indigenous patients: cross-sectional analysis of an Australian multi-jurisdictional dataset	Yes	The study examined the timeliness of commencing palliative care against the benchmark, also to investigate the quality palliative care provided to Indigenous compared with non-Indigenous patients in participating services.	This cross-sectional analytical study used nationwide Palliative Care Outcomes Collaboration data. Crude and adjusted odds of delay among Indigenous compared with non-Indigenous patients were investigated using multiple logistic regression, with missing data handled by multiple imputation.	Study investigated all episodes of care (n = 84,238) provided to patients ≥18 years (n = 61,073: Indigenous n = 645) in hospital and community settings commenced and completed during the period 01/07/2013–30/06/2015.	The timeliness benchmark was met for both Indigenous and non-Indigenous patients. Indigenous Australians are modestly more likely than the counterpart to experience delay between being designated ready for care and commencing the episode of care	Quantitative Study
Lettie Pule, Elizabeth Buckley, Theophile Niyonsenga, David Banham and David Roder	2018	Developing a comorbidity index for comparing cancer outcomes in Aboriginal and non-Aboriginal Australians	Yes	To explore the effects of comorbidity on cancer survival by Aboriginal status and to determine whether comorbidity explains survival disparities	A customised comorbidity index was developed by examining associations of comorbid conditions with 1-year all-cause mortality within the Aboriginal and non-Aboriginal patient groups separately using Cox proportional hazard model, adjusting for age, stage, sex and primary site.	Study was undertaken using linked population-based South Australian Cancer Registry and hospital inpatient data for 777 Aboriginal people diagnosed with primary cancer between 1990 and 2010 and 777 randomly selected non-Aboriginal controls matched by sex, birth year, diagnosis year and tumour type.	The study conclude that, irrespective of the index used, comorbidity has a negative impact on cancer-specific survival, but this does not fully explain the lower survival in Aboriginal patients.	Quantitative Study
Laura Tam, Gail Garvey, Judith Meiklejohn, Jennifer Martin, Jon Adams, Euan Walpole, Michael Fay and Patricia Valery	2018	Exploring Positive Survivorship Experiences of Indigenous Australian Cancer Patients	Yes	The study aims to explore the cancer care experiences of Indigenous Australians diagnosed with cancer	Semi-structured interviews were conducted. Data generated from the interviews were independently reviewed by two researchers via inductive thematic analytical processes	Total 12 Aboriginal or Torres Strait Islander cancer patients recruited from a tertiary hospital in Queensland, Australia during 2012–2014 participated in this study	Despite barriers to communication between Indigenous people with cancer and health professionals, participants described that it was still possible to focus on the positive aspects of their cancer experiences.	Qualitative study
David Banham , David Roder, Marion Eckert, Natasha J. Howard, Karla Canuto, Alex Brown and for the CanDAD Aboriginal Community Reference Group and other CanDAD Investigators	2019	Cancer treatment and the risk of cancer death among Aboriginal and non-Aboriginal South Australians: analysis of a matched cohort study	Yes	To quantify the influence of three treatment modalities: surgery, systemic therapy and radiotherapy on risk of cancer death among Indigenous and non-Indigenous cancer cases in South Australia.	A retrospective matched cohort study was deigned. Cancer data were collected from the South Australian Cancer Registry (SACR). Competing risk regression summarised the associations of Indigenous status, geographic remoteness, comorbidities, cancer stage and treatment exposure with risk of cancer death.	Cancers registered among Aboriginal South Australians in 1990–2010 (N = 777) were matched with randomly selected non-Indigenous cases by sex, birth and diagnostic year, and primary site, then linked to administrative cancer treatment for the period from 2 months before to 13 months after diagnosis	The study found fewer Aboriginal cases had localised disease at diagnosis (37.2% versus 50.2%) and they were less likely to: experience hospitalisation with cancer diagnosis, The effects of treatment did not differ between Aboriginal and non-Indigenous cohorts.	Quantitative study
Dana R-ML Slape, Rebecca B Saunderson, Artiene HJ Tatian, Dion F Forstner and Vanessa J Estall	2019	Cutaneous malignancies in Indigenous Peoples of urban Sydney	Yes	The aim of this study was to identify the nature and extent of skin cancer in a cohort of Indigenous patients from South Western Sydney (SWS)	A retrospective chart review using a standard case record form was conducted, Risk factors, tumour-specific characteristics, treatments and outcomes were reviewed	22 Indigenous Australians who attended two urban cancer therapy centres for the management of cutaneous malignancies from 2003 to 2017 were included in the study	The study found that there are late-stage presentation of skin cancers and substantial poor outcomes, paralleling other health conditions in Indigenous Australians.	Quantitative study
David J. Read and Ian Hayes	2019	Do Indigenous patients in Australia’s Northern Territory present with more advanced colorectal cancer? A cohort study based on registry data	Yes	Study examined the odds of presenting with advanced stage of colorectal adenocarcinoma between Indigenous and non-Indigenous patients which may contributes to survival disparities.	Data were collected from NT Cancer Registry (NTCR) and hospital clinical records. Univariable and multivariable logistic regression were performed to analysis.	504 participants were included in analysis	Study found that the odds of advanced CRC were similar for both study groups, and factors other than late diagnosis contribute to current survival disparity.	Quantitative descriptive study
Beverley Marcusson-Rababi, Kate Anderson, Lisa J. Whop, Tamara Butler, Nicole Whitson and Gail Garvey	2019	Does gynaecological cancer care meet the needs of Indigenous Australian women? Qualitative interviews with patients and care providers	Yes	The study aimed to investigate the perspectives of Indigenous women and cancer care providers (CCPs) at a large tertiary hospital in Queensland and to understand the nature of current cancer care provision and how it is experienced by this patient group.	A longitudinal study was conducted including in-depth, qualitative interview of participants at approximately three-month post initial referral. Interviews were transcribed and thematically analysed using an interpretative phenomenological approach enabling a multi-layered, contextualised understanding of the patients' experience and their interaction with tertiary cancer services.	A total of 26 participants (eight Indigenous patients and 18 Cancer care providers) were included in this study.	Study found that experiences of cancer care for Indigenous women are overlain by challenges associated with late referral, misdiagnosis, miscommunication, lack of information, logistics in accessing treatment and services and system cultural insensitivities.	Qualitative study
Christina Maresch Bernardes, Danette Langbecker, Vanessa Beesley, Gail Garvey, Patricia Casarolli Valery	2019	Does social support reduce distress and worry among Aboriginal and Torres Strait Islander people with cancer?	Yes	The purpose of the study was to describe available components of social support for Indigenous cancer patients in Australia and to identify the association between social support and distress and/or worry.	Study used secondary data of a previous study, where data were collected via face‐to‐face interviews using a structured questionnaire. Distress was measured by the distress thermometer and worry by the worry chart. Descriptive statistical analysis of the obtained data was done. Logistic regression model was used to examine the association between social support and distress level.	The final analysis included a total of 248 Indigenous cancer patients.	Study identified that 67% of participants had significant distress, and 49% were worried about their cancer. study also found that the appraisal dimension of social support was highly associated with reduced distress and worry.	Quantitative study
Rowena Ivers, Brad Jackson,Trish Levett, Kyla Wallace and Scott Winch	2019	Home to health care to hospital: Evaluation of a cancer care team based in Australian Aboriginal primary care	Yes	The purpose of the study was to examine the acceptability of a cancer care team in supporting cancer patients at an Australian Aboriginal medical service and to assess improvements in access to cancer care.	The study conducted semi structured interviews to collect data. Data were analysed using grounded theory to identify themes in the data.	total 16 participants were included in the study, among them 8 were Aboriginal clients and 8 were stakeholders (AHWs staff, registered nurse, GPs, cancer care nurses and care coordinator)	The study concluded that the cancer care team provided culturally safe and accessible services including availability of home visits, transport and accompaniment to tertiary hospitals for their clients.	Qualitative study
Scott Carruthers, Mary Pennefather, Linda Ward, Kar Giam and Michael Penniment	2019	Measuring (and narrowing) the gap: The experience with attendance of Indigenous cancer patients for Radiation Therapy in the Northern Territory	Yes	The purpose of the study was to compare the attendance of Indigenous and non-Indigenous cancer patients at a radiation therapy centre in the Northern Territory (NT)	Data of patients referred for radiation therapy over a 5 year period from the commencement of the Alan Walker Cancer Care Centre (AWCCC) were collected using the MOSAIQ oncology electronic medical record system.	Total of 807 patients were studied, among them 404 Indigenous, and 403 non-Indigenous participants.	Study identified that Indigenous patients mostly live in geographically distant location, diagnosed with advanced disease stage, have lower rate of pre-RT attendance and higher rate of declination of recommended RT. Although Indigenous patients experienced a lower level of attendance during RT, the number of attendance significantly improved over the first 5 years of operation at AWCCC.	Quantitative study
Sandra Thompson, Marilyn Lyford,Lennelle Papertalk,Michele Holloway	2019	Passing on wisdom: exploring the end-of-life wishes of Aboriginal people from the Midwest of Western Australia	Yes	The study aimed to understand Aboriginal people’s perspectives and experiences at the end of life	Group discussions and community consultations were conducted	10 Aboriginal participants (n=8 cancer patients and n=2 Aboriginal cancer support worker) were included in the analysis	The study concluded that Aboriginal people were comfortable to discuss end-of-life wishes (wills, where to die, burial versus cremation, and the cost of funerals) within a culturally safe environment. Engaging Aboriginal people in support care and education, helping to cope with grief and preparing for death should be considered for culturally appropriate end-of life services.	Qualitative study
Christina M Bernardes, Abbey Diaz, Patricia C Valery, Sabe Sabesan,Siddhartha Baxi, Samar Aoun, Sandra C Thompson, Mari Lashbrook, Gail Garvey	2019	Unmet supportive care needs among Indigenous cancer patients across Australia	Yes	This study examined the type and extent of unmet supportive care needs of Indigenous Australian cancer patients.	Clinical data were sourced from hospital medical charts, referral letters or self-reports. Supportive Care Needs Assessment Tool for Indigenous Cancer Patients (SCNATIP) were used. Statistical analysis of collected data was conducted.	Total 145 cancer patients across the four participating jurisdictions were interviewed.	This study found that 65% of patients reported at least one moderate to high unmet need and 20% of patients had moderate to high unmet needs with five or more items. Also, the physical and psychological domains and practical/cultural domains were the two highest reported needs.	Quantitative study
Judith A Meiklejohn, Brian D Arley, Gregory Pratt, Patricia C Valery, Christina M Bernardes,	2019	We just don't talk about it': Aboriginal and Torres Strait Islander peoples' perceptions of cancer in regional Queensland	Yes	The purpose of the study was to explore and define the perceptions of cancer in a regional Queensland community	Data were collected from yarning groups and from publicly available interviews broadcast on radio and television. Thematic analysis of data were conducted to understand community perceptions of cancer.	50 people attended yarning	Study concluded that silence around cancer may impact awareness and discussion about cancer, screening participation and help-seeking behaviour in the community.	Qualitative study
Judith A. Meiklejohn, Ross Bailie, Jon Adams, Gail Garvey, Christina M. Bernardes, Daniel Williamson, Beverly Marcusson, Brian Arley, Jennifer H. Martin, Euan T. Walpole, Patricia C. Valery	2020	“I’m a Survivor”: Aboriginal and Torres Strait Islander Cancer Survivors’ Perspectives of Cancer Survivorship	Yes	Purpose of the study was to understand Indigenous Australian cancer survivor's perspectives of cancer survivorship	Data were obtained through yarning methods. Indigenous people who completed cancer treatment 6 months to 5 years before fieldwork were included in the study. Data were analysed using a social constructionist framework.	Total 19 people (13 women and 6 men) were interviewed.	Study identified that participants family and community support improved their cancer survivorship and some perspectives of Indigenous cancer survivors are similar to that of non-Indigenous cancer survivors, which can be implemented to improve the care and quality of life of Indigenous cancer survivors.	Qualitative study
Audra de Witt, Veronica Matthews, Ross Bailie, Gail Garvey, Patricia C. Valery, Jon Adams, Jennifer H. Martin and Frances C. Cunningham	2020	Communication, Collaboration and Care Coordination: The Three-Point Guide to Cancer Care Provision for Aboriginal and Torres Strait Islander Australians	Yes	The study explored the perspectives of PHC and tertiary hospital health professionals’ on communication, continuity and coordination of care between services to improve cancer care for Indigenous people in Queensland	Semi-structured interviews were conducted with Indigenous and non-Indigenous health professionals experienced in caring for Indigenous cancer patients in the PHC and hospital setting. The WHO integrated people-centred health services framework was used to analyse the obtained data.	17 health staffs from six Aboriginal Community Controlled Services and 9 health professionals from a tertiary hospital were included in the study	Study concluded that the following key themes are crucial to improve cancer care for indigenous patients, 1. communication and information exchange, 2. collaborative approaches, 3. streamlined processes, 4.flexible care delivery, and 5. patient-centred care and support	Qualitative study
Tina Gonzalez, Rebecca Harris, Rachel Williams, Rose Wadwell, Kristine Barlow-Stewart, Jane Fleming, Melissa Buckman	2020	Exploring the barriers preventing Indigenous Australians from accessing cancer genetic counselling	Yes	The study aimed to explore barriers to access a regional cancer genetic service by Indigenous Australian community members and to identify potential interest in attendance of cancer genetics services by other Indigenous communities across Australia	Data were obtained via consultations with Indigenous stakeholders from the Kamilaroi community in the Tamworth New South Wales region and yarning with the community Elders group. Thematic analysis of data were conducted using an inductive approach.	9 members from the Aboriginal Elders group and 7 social science and genetics researchers working with Indigenous communities in Australia participated in the study.	The study identified multiple genetic counselling barriers including the cultural inclusivity, accessibility of services, and a lack of awareness of genetic counselling both by the community members and the clinicians unfamiliar with genetics.	Qualitative study
Patricia C. Valery, Christina M. Bernardes, Audra de Witt, Jennifer Martin, Euan Walpole, Gail Garvey,Daniel Williamson, Judith Meiklejohn, Gunter Hartel, Isanka U. Ratnasekera, Ross Bailie	2020	Patterns of primary health care service use of Indigenous Australians diagnosed with cancer	Yes	Descriptive analysis of primary health care service utilization by the Indigenous Australian diagnosed with cancer	Retrospective audit of clinical records in ten PHC services in Queensland's was conducted. The rates of cancer-related visits were calculated using person years at risk as a denominator.	A total of 138 records of Indigenous Australians diagnosed with cancer during 2010-2016 were audited.	Frequency of visits were relatively high in remote areas and among study population. Male gender had significantly greater rate of visits than their counterparts.	Quantitative descriptive study
Eli Ristevski, Sharyn Thompson, Sharon Kingaby, Claire Nightingale and Mahesh Iddawela	2020	Understanding Aboriginal Peoples’ Cultural and Family Connections Can Help Inform the Development of Culturally Appropriate Cancer Survivorship Models of Care	Yes	Study had two aims, 1. to understand the cancer diagnosis, treatment, and survivorship experiences of Aboriginal people in the Gippsland region, Victoria, Australia, and 2. to identify factors critical to the development of a culturally appropriate cancer survivorship model of care.	Thematic analysis of the data were triangulated among three researchers and incorporated researcher reflexivity.	Yarning were conducted with 15 people diagnosed with cancer and/or those of family members	Study found that culture and family were central to treatment and survivorship experiences of Aboriginal patients with cancer. Study also identified gaps in information sharing and communication between health professionals and patients and their families. This research also highlights the financial impact of cancer on Aboriginal patients and their families.	Qualitative study
Emma V. Taylor, Marilyn Lyford, Michele Holloway, Lorraine Parsons, Toni Mason, Sabe Sabesan and Sandra C. Thompson	2021	“The support has been brilliant”: experiences of Aboriginal and Torres Strait Islander patients attending two high performing cancer services	Yes	The study aimed to explore the experiences of Indigenous cancer patients and their families within the cancer services and ascertains how their experiences of care matches with the cancer services’ strategies to improve care.	Case studies were conducted with a small number of identified services. In-depth interviews were conducted with Indigenous people affected by cancer and hospital staff. The interviews from two services, which stood out as particularly high performing, were analysed through the lens of the patient experience.	Semi-structured interviews were conducted with Indigenous people (aged 18 years and over) affected by cancer (N = 8) and hospital staff (Indigenous or non-Indigenous) (N = 23) from the regional and urban services	The study concluded that with a culturally appropriate and person-centred approach, involving patients, family members, Indigenous and non- Indigenous staff, it is possible for Indigenous people to have positive experiences of cancer care in mainstream, tertiary health services.	Qualitative study
Lorraine Bell, Kate Anderson, Afaf Girgis, Samar Aoun, Joan Cunningham, Claire E. Wakefield, Shaouli Shahid, Allan Ben Smith, Abbey Diaz, Daniel Lindsay, Adam Masa and Gail Garvey	2021	“We Have to Be Strong Ourselves”: Exploring the Support Needs of Informal Carers of Aboriginal and Torres Strait Islander People with Cancer	Yes	The study explored the experiences of carers of Indigenous people with cancer and identifying their support needs.	semi-structured interviews and one focus group were conducted. Thematic analysis of data was conducted.	27 Indigenous care providers of cancer patients and survivors from Queensland were included in the study	Study concluded that there are unmet and specific needs relevant for carers of Indigenous cancer patients such as advocating for the patient; accessing culturally appropriate cancer care services including Indigenous support services and health workers	Qualitative study
Kate Anderson , Abbey Diaz, Darshit Rajeshkumar Parikh and Gail Garvey	2021	Accessibility of cancer treatment services for Indigenous Australians in the Northern Territory: perspectives of patients and care providers	Yes	The purpose of this study was to explore and map the accessibility of cancer treatment services for Indigenous Australians in NT and to identify key access barriers.	Qualitative data were collected via face-to-face interviews and for quantitative data a survey using close ended questions were conducted. Thematic analysis of the qualitative data and descriptive analysis of quantitative data were conducted.	75 Indigenous patients and 29 care providers from cancer treatment services in NT were interviewed	The study identified following access barriers, 1. inadequate preparation of Indigenous patients for treatment; 2. delayed and complicated commencement of treatment; 3. geographic isolation; 4. competing priorities; 5. lack of Indigenous care providers and staff; 6. lack of culturally-relevant care; 7. challenges associated with language, accommodation, transport and finance; and 8. disjointed an…	Mixed method study
Sophie Jessop, Sandra Ruhayel, Rosemary Sutton,Danny R. Youlden, Glenn Pearson, Cynthia Lu, Suzanne Milne, Michelle J. Henderson, Joanne F. Aitken, Rishi S. Kotecha and Tom Revesz	2021	Are outcomes for childhood leukaemia in Australia influenced by geographical remoteness and Indigenous race?	Yes	Study aimed to compare presentation patterns, follow-up and clinical outcomes in Indigenous and non-Indigenous children with acute leukaemia in Australia, and to assess the impact of remoteness and area-based socioeconomic disadvantage on outcome.	A retrospective review of children aged between 1 day and 18 years who were diagnosed with acute leukaemia in South Australia (SA), Northern Territory (NT) and Western Australia (WA) between 2009 and 2018 was performed.	A total of 455 patients, who were diagnosed with acute leukaemia at Women’s and Children’s Hospital (n = 202) and Perth Children’s Hospital (n = 253) were included in the study.	Study identified disparities in treatment for Indigenous children with acute leukaemia, with reduced enrolment onto clinical trials and increased rates of loss to follow-up. Geographic remoteness of residence was associated with inferior overall survival for all children with acute leukaemia.	Quantitative study
Danny R. Youlden, Peter D. Baade, Craig A.McBride, Jason D. Pole, Andrew S. Moore, Patricia C. Valery, Angela Young, Joanne F. Aitken	2021	Changes in cancer incidence and survival among Aboriginal and Torres Strait Islander children in Australia, 1997–2016	Yes	The purpose of this study was to determine current rates of cancer incidence and survival among Aboriginal and Torres Strait Islander children and to describe trends over the last two decades.	Incidence trends were analysed using Join Point regression. Five-year cancer-specific survival was calculated using the semi-complete approach with survival comparisons made using multivariable flexible parametric models.	Total n=13,299 cases including n= 506 Indigenous patients aged under 15 diagnosed between 1997 and 2016 and with mortality follow-up until 31 December 2017 were studied. Data were collected from the Australian Childhood Cancer Registry (ACCR) and relate to distinct primary cases of cancer.	The study observed cancer incidence rates have increased among Aboriginal and Torres Strait Islander children, at least in part due to improved ascertainment, whereas there has been a corresponding overall decrease in the survival difference compared to other Australian children	Quantitative Study
Christina M Bernardes, Vanessa Beesley, Shaouli Shahid, Linda Medlin, Gail Garvey and Patricia C. Valery	2021	End-of-life care for Aboriginal and Torres Strait Islander people with cancer: an exploratory study of service utilisation and unmet supportive care needs	Yes	The purpose of the study was to describe the service utilisation and supportive care needs of Indigenous Australians with cancer during the last year of lives.	Face-to-face interviews were conducted to collect the demographic and unmet needs data using the Supportive Care Needs Assessment Tool for Indigenous Patients (SCNAT-IP). Clinical data were obtained from hospital medical records and were linked to self-reported data from a study of Indigenous cancer patients from Queensland. Data were also ascertained from the death registry and ABS. A descriptiv…	Total 58 Indigenous cancer patients were included in the final analysis	Study found that utilisation of palliative care services was low, while most of the Indigenous Australians with cancer died in hospital.	Quantitative descriptive study
Suzanne Fitzadam, Enmoore Lin, Nicola Creighton and David C. Currow	2021	Lung, breast and bowel cancer treatment for Aboriginal people in New South Wales: a population-based cohort study	Yes	To investigate demographic, clinical and access factors associated with lung, breast and bowel cancer treatment for Aboriginal people compared with non-Aboriginal people in New South Wales, Australia	population-based, retrospective cohort study was conducted using linked routinely collected data from the NSW Cancer Registry.	587 Aboriginal and 34 015 non-Aboriginal people diagnosed with a primary lung, breast or bowel cancer participated in the study	After adjusting for sex, age, disease extent and comorbidities, significantly fewer Aboriginal patients with lung cancer received surgery than non-Aboriginal patients but no significant differences were found in breast or bowel cancer treatment for Aboriginal people compared with non-Aboriginal people.	Quantitative Study
Yang Peng, Peter Baade	2021	Survival disparities among recently diagnosed Aboriginal and Torres Strait Islander cancer patients in Australia remain	Yes	The study aimed to examine whether the survival disparity among Aboriginal and Torres Strait Islander peoples diagnosed with cancer in Queensland has changed over time.	Flexible parametric survival models incorporating time-varying coefficients were used to examine the association between Aboriginal and Torres Strait Islander status and cancer-specific survival within 5 years of diagnosis.	Population-based data were sourced from the Queensland Cancer Register between 1998 and 2017 for Queenslanders aged 15 years and over at diagnosis (total n = 377,963 diagnosed with invasive cancer, among them, n=6,178 patients were identified as Aboriginal or Torres Strait Islander) were used	The study identified that 5-year cancer-specific survival rate for Indigenous people diagnosed with cancer increased overtime, but Aboriginal and Torres Strait Islander patients still had significantly lower 5-year cancer-specific survival (i.e., higher hazards) than other Queensland patients	Quantitative Study
Darshit Rajeshkumar Parikh, Abbey Diaz, Christina Bernardes, Paolo B De Ieso, Thanuja Thachil, Giam Kar, Matthew Stevens and Gail Garvey	2021	The utilization of allied and community health services by cancer patients living in regional and remote geographical areas in Australia	Yes	The study describes the use of community and allied health services by cancer patients attending the largest cancer centre for treatment in the NT and explore between-group variations.	Adult cancer patients attending appointments at a cancer centre in Darwin, NT and who were diagnosed within the past five years were invited to participate in face-to-face interviews about their use of allied and community health services. A descriptive analysis of health services utilization was conducted.	Of the 76 participants interviewed, 63% identified as non-Indigenous, 53% female and 45% lived in very remote areas	Study identifies variation in the type of community and allied health services used by NT cancer patients across clinical and demographic groups. The cancer patients from regional and remote areas commonly use nonmedical health services for support with their cancer	Quantitative descriptive study
Thilini L. Basnayake , Patricia C. Valery ,Philip Carson and Paolo B. De Ieso	2021	Treatment and outcomes for indigenous and non-indigenous lung cancer patients in the Top End of the Northern Territory	Yes	To provide a comprehensive description of patterns of lung cancer presentation, diagnosis, treatment and outcomes in Indigenous and non-Indigenous Australians in the Top End of the Northern Territory.	Retrospective cohort study of adult patients from the NT cancer registry were included. Statistical analysis was done and Multivariable Cox regression analysis reported in terms of hazard ratios (HR) with associated 95% CI were used to assess the differences by indigenous status with respect to survival.	Total 317 patients (91 indigenous and 226 non-indigenous) participated in the study	Indigenous Australians with lung cancer have poorer 1- and 5-year survival (25.0% and 9.4%, respectively) compared to non-Indigenous Australians. Potential reasons behind the disparity includes: general barriers for optimal healthcare utilisation and participation in cancer care, Social disadvantage, lower health literacy, cultural and religious factors and racism, fear and mistrust, communicatio…	Quantitative study
Albert Hoang Nguyen Ho-Huynh, Timothy J Elston, Ronny K Gunnarsson, Alan de Costa	2022	Achieving High Breast Cancer Survival for Women in Rural and Remote Areas	Yes	The aim of the study was to examine the influence of socio-demographic factors such as rurality, socio-economic status and ethnicity on women diagnosed with breast cancer in Far North Queensland, Australia.	Data were sourced from Queensland Cancer Registry (QCR), hospital medical records and pathology reports and Australian Bureau of Statistics.Cox proportional hazards regression analysis was conducted to identify the influencing factors. Standard linear regression and binary logistic regression were used to examine any association between geographic distance and late presentation.	783 women registered at Cairns Hospital were included in the study analysis.	No association were found between socio-demographic factors, ethnicity and late diagnosis or cancer death. General risk factors such as increased tumour size, absence of progesterone receptor, high tumour grade and presence of metastasis were associated with increased risk of breast cancer death.	Quantitative study
Ian Olver, Kate M. Gunn, Alwin Chong, Vikki Knott, Kristiaan Spronk, Nayia Cominos, Joan Cunningham	2022	Communicating cancer and its treatment to Australian Aboriginal and Torres Strait Islander patients with cancer: a qualitative study	Yes	To investigate the successful strategies of health workers who support and regularly communicate with Aboriginal and Torres Strait Islander people about cancer and its treatment	Semi-structured interviews were conducted face-to face or via telephone and audio-recorded . Thematic analysis using a bottom up, essentialist/realist approach was used for data analysis.	23 health professionals (medical and radiation oncologists, oncology nurses and Aboriginal Health Workers), 5 identifying as Aboriginal or Torres Strait Islander in the Northern Territory and South Australia.	The study concluded that although communication strategies, approaches and practical tools were used successfully by healthcare providers, implementation of cultural context during cancer consultation can assist in maintaining connection, within the constraints of treatment protocols.	Qualitative study
Elaina Elder-Robinson, Abbey Diaz, Kirsten Howard, Darshit Rajeshkumar Parikh, Giam Kar and Gail Garvey	2022	Quality of Life in the First Year of Cancer Diagnosis among Aboriginal and Non-Aboriginal People Living in Regional and Remote Areas of Australia	Yes	the purpose of the study was to describes QoL among Aboriginal and non-Aboriginal cancer patients in the NT, in the first year of diagnosis	QoL was assessed during the face to face interview using the Assessment Quality-of-Life questionnaire. The results were descriptively analysed. Simple linear regression models were conducted to explore crude associations between utility scores and socio-demographic and clinical characteristics of the participants	Total 63 participants were recruited from only cancer care centre in NT, n=20 were Aboriginal and n=43 were Non-Aboriginal cancer patients who were within the first 12 months of their cancer diagnosis	Participants living in remote and very remote areas reported higher QoL scores, compared with participants in the outer regional capital city of the NT in the overall. The study also found significant differences across socioeconomic groups, cancer and treatment types, and comorbidity status.	Quantitative study
